# Supplementary material for: Fiji-Based Tool for Rapid and Unbiased Analysis of SA-β-Gal Activity in Cultured Cells
Source: Biomolecules. 2023 Feb 14;13(2):362. doi: 10.3390/biom13020362 (PMC9953415; doi:10.3390/biom13020362)
Supplement: Supplementary file 1 [file biomolecules-13-00362-s001.zip]

Archive with 2 entries (2 files):
- beta-gal analyzer - Fiji-based macro extension manual.pdf
- beta-gal analyzer.ijm.ijm
