# Supplementary material for: Fiji-Based Tool for Rapid and Unbiased Analysis of SA-β-Gal Activity in Cultured Cells
Source: Biomolecules. 2023 Feb 14;13(2):362. doi: 10.3390/biom13020362 (PMC9953415; doi:10.3390/biom13020362)
Supplement: Supplementary file 1 [file biomolecules-13-00362-s001.zip › beta-gal analyzer.ijm.ijm]

// beta gal analyzer macro developed by Adam Krzystyniak
// version 1.0
// part of the manuscript entitled: “Automatic tool for fast, and unbiased analysis of SA-β-gal //activity in the cell culture that provides extra resolution compared to manual analysis.”

function color_t() { 

	// Color Thresholder 2.3.0/1.53f
	// Autogenerated macro, single images only!
	
	min=newArray(3);
	max=newArray(3);
	filter=newArray(3);
	a=getTitle();
	run("HSB Stack");
	run("Convert Stack to Images");
	selectWindow("Hue");
	rename("0");
	selectWindow("Saturation");
	rename("1");
	selectWindow("Brightness");
	rename("2");
	min[0]=117;// change that value to min. "Hue" value from threshold window after you set up the right threshold, default is 117
	max[0]=185;// change that value to max. "Hue" value from threshold window after you set up the right threshold, default is 185
	filter[0]="pass";
	min[1]=80;// change that value to min. "Saturation" value from threshold window after you set up the right threshold, default is 80
	max[1]=255;// change that value to max. "Saturation" value from threshold window after you set up the right threshold, default is 255
	filter[1]="pass";
	min[2]=0;// change that value to min. "Brightness" value from threshold window after you set up the right threshold, default is 0
	max[2]=255;// change that value to min. "Brightness" value from threshold window after you set up the right threshold, default is 255
	filter[2]="pass";
	for (i=0;i<3;i++){
	  selectWindow(""+i);
	  setThreshold(min[i], max[i]);
	  run("Convert to Mask");
	  if (filter[i]=="stop")  run("Invert");
	}
	imageCalculator("AND create", "0","1");
	imageCalculator("AND create", "Result of 0","2");
	for (i=0;i<3;i++){
	  selectWindow(""+i);
	  close();
	}
	selectWindow("Result of 0");
	close();
	selectWindow("Result of Result of 0");
	rename(a);
	// Colour Thresholding-------------
}

// DAPI pos events count

function Count_positive_DAPI_cells_manual(directory) {
    
    run("8-bit");
	setAutoThreshold("Otsu dark");
	waitForUser("if threshold OK, press OK if not set threshold and press OK");
	run("Analyze Particles...", "size=200-Infinity circularity=0.10-1.00 add include");
	run("Set Measurements...", "area redirect=None decimal=5");
	numROIs = roiManager("count");
	roiManager("Measure");
	setResult("Number_of_cells",0, numROIs);
	path = directory+"no_of_cells.xlsx";
	run("Read and Write Excel", "file=["+path+"]");
	selectWindow("ROI Manager");
	run("Close");
	selectWindow("Results");
	run("Close");
	waitForUser("Close");
	run("Close");
}

// Quantify bGAL specific signal

function get_bGAL(directory) {

    run("Duplicate...", " ");

// on the duplicate make selection based on the color threshold
 
    color_t();

	run("Set Measurements...", "integrated redirect=None decimal=5");
	run("Measure");

// check if there is any bGAL signal above threshold on the image
	
	if_zero=getResult("IntDen", 0);
	
// if there is no signal above threshold create result entry equal to 0
	
	if(if_zero == 0){
		
		setResult("Area", 0, 0);
		setResult("Mean", 0, 0);
		setResult("StdDev", 0, 0);
		setResult("Perim", 0, 0);
		setResult("IntDen", 0, 0);
		setResult("Median", 0, 0);
		setResult("RawIntDen", 0, 0);

		path = directory+"bGAL.xlsx";
		//print(path); 
		run("Read and Write Excel", "file=["+path+"]" );
		selectWindow("Results");
		run("Close");
		run("Close");
		waitForUser("No signal above threshold, press OK");
		run("Close");
		
	}

// if thre is bGAL signal on the image above the threshold analyse parameters of that signal
	
	else{
		selectWindow("Results");
		run("Close");
    	run("Create Selection");
    	roiManager("Add");
    	roiManager("Save", directory + "RoiSet.zip");
    	run("Close");
    	//selectWindow("ROI Manager");
    	run("Close");
    
	//	after closing the duplicate measure the pixel intensity

    	run("8-bit");
    	run("Invert");
    	roiManager("Open", directory + "RoiSet.zip");
    	run("Set Measurements...", "area mean standard perimeter integrated median redirect=None decimal=5");
		roiManager("Measure");
		path = directory+"bGAL.xlsx";
		//print(path); 
		run("Read and Write Excel", "file=["+path+"]" );
		selectWindow("ROI Manager");
		run("Close");
		selectWindow("Results");
		run("Close");
		waitForUser("If OK press OK");
		run("Close");
	}    
}

//chose directory with images of bGAL staining -> analyse bGAL specific signal in every image

macro "bGAL_folder [a]" {

	dir=getDirectory("Choose a Directory");
	lst=getFileList(dir);
	File.delete(dir+"bGAL.xlsx");// delete any existing analysis in the folder not to repeat already done analysis
	File.delete(dir+"RoiSet.zip");
	
	for ( i=0; i<lst.length; i++ ) {
	   if(endsWith(dir+lst[i], ".jpg"))
	   		open(dir+lst[i]);
	}
	
	for (i = 0; i < lst.length; i++) {
		get_bGAL(dir);	
	}
}

//chose directory with images of DAPI staining -> count DAPI pos nuclei in every image

macro "DAPI_folder [z]" {

	dir=getDirectory("Choose a Directory");
	lst=getFileList(dir);
	File.delete(dir+"no_of_cells.xlsx");// delete any existing analysis in the folder not to repeat already done analysis
	
	for ( i=0; i<lst.length; i++ ) {
	   if(endsWith(dir+lst[i], ".tif")) //open .tif files 
	   		open(dir+lst[i]);
	   if(endsWith(dir+lst[i], ".jpg"))//open .jpg files
	   		open(dir+lst[i]);
	}

	for (i = 0; i < lst.length; i++) {
		Count_positive_DAPI_cells_manual(dir);	
	}
}

// module to facilitate setting up color threshold - interactive instructions

macro "set_color_threshold [q]" {
	waitForUser("Open file where you have positive bGAL signal and press OK");
	run("Color Threshold...");
	waitForUser("1) Create small selection arround positive signal\n2) Use sample button to sample positive signal\n3) Adjust Hue, Saturation and Brightness parametrs\nto obtain satisfactory selection of the bGAL signal\nDefault settings are:\nHue 117 - 175\nSaturation 80 - 255\nBrightness 0 - 255\nUse those values for setting threshold before you start analysis");
}
